# Supplementary material for: Rolled Dielectric Elastomer Antagonistic Actuators for Biomimetic Underwater Robots
Source: Polymers (Basel). 2022 Oct 27;14(21):4549. doi: 10.3390/polym14214549 (PMC9656233; doi:10.3390/polym14214549)
Supplement: Supplementary file 1 [file polymers-14-04549-s001.zip]

Archive with 1 entries (1 files):
- Supplementary_Video_S1.mp4
